# Supplementary material for: Preeclampsia Genomic Susceptibility Factors in Populations of African Ancestry: A Systematic Review and Meta-Analysis
Source: Int J Mol Sci. 2026 Mar 12;27(6):2594. doi: 10.3390/ijms27062594 (PMC13027360; doi:10.3390/ijms27062594)
Supplement: Supplementary file 1 [file ijms-27-02594-s001.zip]

Archive with 12 entries (12 files):
- Summary of search terms.pdf
- Supplementary Figure S1.pdf
- Supplementary Figure S2.pdf
- Supplementary Table S1.pdf
- Supplementary Table S2.pdf
- Supplementary Table S3.pdf
- Supplementary Table S4.pdf
- Supplementary Table S5.pdf
- Supplementary Table S6.pdf
- Supplementary Table S7.pdf
- Supplementary Table S8.pdf
- Supplementary Table S9.pdf
